# Supplementary material for: Heterogating Gel Iontronics: A Revolution in Biointerfaces and Ion Signal Transmission
Source: Gels. 2024 Sep 15;10(9):594. doi: 10.3390/gels10090594 (PMC11431666; doi:10.3390/gels10090594)
Supplement: Supplementary file 1 [file gels-10-00594-s001.zip]

Archive with 1 entries (1 files):
- gels-3200574-supplementary.pdf
